# Supplementary material for: Interpretable and Predictive Deep Neural Network Modeling of the SARS-CoV-2 Spike Protein Sequence to Predict COVID-19 Disease Severity
Source: Biology (Basel). 2022 Dec 8;11(12):1786. doi: 10.3390/biology11121786 (PMC9774807; doi:10.3390/biology11121786)
Supplement: Supplementary file 1 [file biology-11-01786-s001.zip]

Archive with 1 entries (1 files):
- SuppTableS1.pdf
